# Supplementary material for: Mapping Molecular Determinants of Antigenicity and Pathogenicity of Infectious Bursal Disease Virus (IBDV): A Scoping Review
Source: Viruses. 2026 Apr 23;18(5):489. doi: 10.3390/v18050489 (PMC13211411; doi:10.3390/v18050489)
Supplement: Supplementary file 1 [file viruses-18-00489-s001.zip]

Archive with 1 entries (1 files):
- viruses-4279450-supplementary.pdf
